# Supplementary material for: Genomic epidemiology of Mycobacterium tuberculosis in Santa Catarina, Southern Brazil
Source: Sci Rep. 2020 Jul 30;10:12891. doi: 10.1038/s41598-020-69755-9 (PMC7393130; doi:10.1038/s41598-020-69755-9)
Supplement: Supplementary file 2 — Supplementary file2. [file 41598_2020_69755_MOESM2_ESM.xlsx]

## Sheet: epi_mol_data
Genomic epidemiology of Mycobacterium tuberculosis in Santa Catarina, Southern Brazil
Mirela Verza, Mara Cristina Scheffer, Richard Steiner Salvato, Marcos André Schorner, Fernando Hartmann Barazzetti, Hanalydia Machado, Taiane Freitas Medeiros, Darcita Buerger Rovaris, Isabel Portugal, Miguel Viveiros, João Perdigão, Afrânio Kritski, Maria Luiza Bazzo.
Supplementary spreadsheet (1): Clinical, epidemiological and molecular profile of the included samples.
sample	sample collection date	age (years)	sex	city	HIV	outcome	spoligotyping octo	SIT	Lineage	Coll lineage	Coll lineage_name	rifampicin	capreomycin	ciprofloxacin	moxifloxacin	isoniazid	amikacin	bedaquiline	cycloserine	clofazimine	fluoroquinolones	pyrazinamide	aminoglycosides	linezolid	levofloxacin	para-aminosalicylic_acid	kanamycin	ethionamide	streptomycin	ofloxacin	ethambutol	delamanid
1	2014-04-22	32	Male	Palhoca	negative	treatment dropout	677737607760711	179	LAM	4.3.4.1	'LAM	-	-	-	-	-	-	-	-	-	-	-	-	-	-	-	-	-	-	-	-	-
3	2014-05-09	52	Male	Florianopolis	negative	cure	776177600000171	2752	Unknown	4.3.2	'LAM	-	-	-	-	katG_p.Ser315Thr	-	-	-	-	-	-	-	-	-	-	-	-	-	-	-	-
6	2014-04-27	54	Male	Sao Jose	negative	cure	777777607760771	42	LAM9	4.3.3	'LAM	-	-	-	-	-	-	-	-	-	-	-	-	-	-	-	-	-	-	-	-	-
7	2014-04-29	27	Male	Sao Jose	negative	cure	777777777760771	53	T1	4.8	'mainly T	-	-	-	-	-	-	-	-	-	-	-	-	-	-	-	-	-	-	-	-	-
8	2013-12-19	62	Female	Sao Jose	negative	cure	777777777700000	237	Unknown	4.1.2.1	'Haarlem	-	-	-	-	-	-	-	-	-	-	-	-	-	-	-	-	-	-	-	-	-
9	2014-04-02	63	Male	Florianopolis	positive	cure	777340000000000	Orphan or New	Not defined	4.3.3	'LAM	-	-	-	-	-	-	-	-	-	-	-	-	-	-	-	-	-	-	-	-	-
10	2013-09-19	43	Female	Sao Jose	negative	treatment failure	777737777760731	73	T	4.1.2	'Euro-American	-	-	-	-	-	-	-	-	-	-	-	-	-	-	-	-	-	-	-	-	-
11	2014-04-23	34	Male	Sao Jose	negative	cure	777737777760731	73	T	4.1.2	'Euro-American	-	-	-	-	-	-	-	-	-	-	-	-	-	-	-	-	-	-	-	-	-
12	2014-04-09	38	Female	Florianopolis	negative	cure	777777607760771	42	LAM9	4.3.3	'LAM	-	-	-	-	-	-	-	-	-	-	-	-	-	-	-	-	-	-	-	-	-
13	2014-06-26	54	Female	Sao Jose	negative	cure	377777607760770	Orphan or New	Not defined	4.3.4.2	'LAM	-	-	-	-	-	-	-	-	-	-	-	-	-	-	-	-	-	-	-	-	-
14	2014-02-28	23	Female	Sao Jose	negative	cure	577777607760771	866	LAM9	4.3.3	'LAM	-	-	-	-	-	-	-	-	-	-	-	-	-	-	-	-	-	-	-	-	-
15	2014-04-02	23	Female	Florianopolis	negative	treatment dropout	777777607700171	3099	LAM9	4.3.4.2	'LAM	-	-	-	-	-	-	-	-	-	-	-	-	-	-	-	-	-	-	-	-	-
16	2014-06-18	28	Male	Palhoca	positive	cure	777777607700171	3099	LAM9	4.3.4.2	'LAM	-	-	-	-	-	-	-	-	-	-	-	-	-	-	-	-	-	-	-	-	-
18	2014-05-07	23	Male	Florianopolis	negative	cure	777737777760731	73	T	4.1.2	'Euro-American	-	-	-	-	-	-	-	-	-	-	-	-	-	-	-	-	-	-	-	-	-
19	2014-07-03	27	Male	Sao Jose	negative	cure	777717607760771	216	LAM5	4.3.3	'LAM	-	-	-	-	-	-	-	-	-	-	-	-	-	-	-	-	-	-	-	-	-
20	2014-05-28	52	Female	Florianopolis	negative	cure	677737607760771	17	LAM2	4.3.4.1	'LAM	-	-	-	-	-	-	-	-	-	-	-	-	-	-	-	-	-	-	-	-	-
21	2013-11-21	38	Male	Sao Jose	positive	treatment failure	777777777720771	50	H3	4.1.2.1	'Haarlem	-	-	-	-	-	-	-	-	-	-	-	-	-	-	-	-	-	-	-	-	-
23	2014-07-14	28	Female	Florianopolis	negative	cure	777717607760771	216	LAM5	4.3.3	'LAM	-	-	-	-	fabG1_c.-15C>T	-	-	-	-	-	-	-	-	-	-	-	fabG1_c.-15C>T	-	-	-	-
24	2013-11-25	50	Male	Sao Jose	negative	treatment failure	776377777760771	34	S	4.4.1.1	'S-type	-	-	-	-	ahpC_c.-74G>A	-	-	-	-	-	-	-	-	-	-	-	-	-	-	-	-
25	2014-07-10	33	Male	Sao Jose	negative	cure	777717607760771	216	LAM5	4.3.3	'LAM	-	-	-	-	-	-	-	-	-	-	-	-	-	-	-	-	-	-	-	-	-
29	2015-11-14	24	Female	Tijucas	negative	cure	777777607560771	64	LAM6	4.3.3	'LAM	-	-	-	-	-	-	-	-	-	-	-	-	-	-	-	-	-	-	-	-	-
30	2014-06-30	18	Female	Sao Jose	negative	cure	777717607760771	216	LAM5	4.3.3	'LAM	-	-	-	-	-	-	-	-	-	-	-	-	-	-	-	-	-	-	-	-	-
31	2013-10-31	31	Female	Sao Jose	negative	cure	377777607760771	177	LAM9	4.3.4.2	'LAM	-	-	-	-	-	-	-	-	-	-	-	-	-	-	-	-	-	-	-	-	-
32	2014-03-31	34	Male	Sao Jose	positive	cure	777777777760411	241	T1	4.1.2	'Euro-American	-	-	-	-	-	-	-	-	-	-	-	-	-	-	-	-	ethR_p.Phe110Leu	-	-	-	-
33	2014-05-30	36	Male	Florianopolis	negative	treatment dropout	776177607760771	33	LAM3	4.3.2	'LAM	-	-	-	-	-	-	-	-	-	-	-	-	-	-	-	-	-	-	-	-	-
34	2014-05-01	29	Female	Sao Jose	negative	cure	757777607540771	Orphan or New	LAM9	4.3.3	'LAM	-	-	-	-	-	-	-	-	-	-	-	-	-	-	-	-	-	-	-	-	-
35	2014-04-29	45	Male	Sao Jose	positive	death	777777777720771	50	H3	4.1.2.1	'Haarlem	rpoB_p.Ser441Leu	-	-	-	-	-	-	-	-	-	-	-	-	-	-	-	-	-	-	-	-
37	2014-06-25	65	Male	Florianopolis	missing data	death	676767607760731	Orphan or New	Not defined	4.3.4.1	'LAM	-	-	-	-	-	-	-	-	-	-	-	-	-	-	-	-	-	-	-	-	-
39	2014-07-02	64	Male	Florianopolis	negative	cure	777777401760771	Orphan or New	Not defined	4.3.3	'LAM	-	-	-	-	-	-	-	-	-	-	-	-	-	-	-	-	-	-	-	-	-
41	2014-06-13	65	Male	Sao Jose	negative	death	777747607740031	3144	LAM	4.3.4.2	'LAM	-	-	-	-	-	-	-	-	-	-	-	-	-	-	-	-	-	-	-	-	-
42	2014-08-08	27	Male	Sao Jose	positive	cure	777777757760771	44	T5	4.7	'mainly T	-	-	-	-	-	-	-	-	-	-	-	-	-	-	-	-	-	-	-	-	-
43	2014-08-23	19	Female	Florianopolis	negative	cure	777777607760771	42	LAM9	4.3.4.2	'LAM	-	-	-	-	-	-	-	-	-	-	-	-	-	-	-	-	-	-	-	-	-
44	2014-06-13	20	Male	Florianopolis	negative	cure	777717607760771	216	LAM5	4.3.3	'LAM	-	-	-	-	-	-	-	-	-	-	-	-	-	-	-	-	-	-	-	-	-
45	2014-07-29	34	Male	Florianopolis	negative	treatment dropout	777777607560771	64	LAM6	4.3.3	'LAM	-	-	-	-	-	-	-	-	-	-	-	-	-	-	-	-	-	-	-	-	-
48	2014-07-10	32	Female	Florianopolis	negative	cure	777777606060771	59	LAM11-ZWE	4.3.4.2.1	'LAM	-	-	-	-	-	-	-	-	-	-	-	-	-	-	-	-	-	-	-	-	-
49	2014-09-10	17	Female	Florianopolis	negative	treatment failure	777737777760731	73	T	4.1.2	'Euro-American	-	-	-	-	-	-	-	-	-	-	-	-	-	-	-	-	-	-	-	-	-
50	2014-03-13	56	Male	Sao Jose	positive	cure	657777607760771	729	LAM1	4.3.4.1	'LAM	-	-	-	-	-	-	-	-	-	-	-	-	-	-	-	-	-	-	-	-	-
52	2014-06-24	25	Male	Sao Jose	negative	cure	777777607560771	64	LAM6	4.3.3	'LAM	-	-	-	-	-	-	-	-	-	-	-	-	-	-	-	-	-	-	-	-	-
54	2014-05-08	56	Male	Florianopolis	negative	cure	777341000000000	Orphan or New	Not defined	4.3.3	'LAM	-	-	-	-	-	-	-	-	-	-	-	-	-	-	-	-	-	rrs_r.888g>a	-	-	-
56	2014-06-06	48	Male	Florianopolis	negative	cure	777747607740031	3144	LAM	4.3.4.2	'LAM	-	-	-	-	-	-	-	-	-	-	-	-	-	-	-	-	-	-	-	-	-
58	2014-08-01	59	Female	Sao Jose	negative	cure	777777607760771	42	LAM9	4.3.4.2	'LAM	-	-	-	-	-	-	-	-	-	-	-	-	-	-	-	-	-	-	-	-	-
60	2014-08-15	20	Female	Florianopolis	negative	cure	777777777720771	50	H3	4.1.2.1	'Haarlem	-	-	-	-	katG_p.Ser315Thr	-	-	-	-	-	-	-	-	-	-	-	-	-	-	-	-
61	2014-08-11	53	Female	Florianopolis	missing data	cure	776000003760771	823	T1	4.3.3	'LAM	-	-	-	-	-	-	-	-	-	-	-	-	-	-	-	-	-	-	-	-	-
62	2014-08-13	19	Male	Florianopolis	negative	treatment dropout	677737607760771	17	LAM2	4.3.4.1	'LAM	-	-	-	-	fabG1_c.-8T>C	-	-	-	-	-	-	-	-	-	-	-	fabG1_c.-8T>C	-	-	-	-
67	2014-08-25	40	Female	Sao Jose	positive	cure	777776777760601	137	X2	4.1.1.1	'X-type	-	-	-	-	-	-	-	-	-	-	-	-	-	-	-	-	-	-	-	-	-
69	2014-12-01	24	Male	Sao Jose	negative	treatment dropout	777777607700171	3099	LAM9	4.3.4.2	'LAM	-	-	-	-	-	-	-	-	-	-	-	-	-	-	-	-	-	-	-	-	-
70	2014-11-28	41	Male	Florianopolis	positive	treatment dropout	777777607700171	3099	LAM9	4.3.4.2	'LAM	-	-	-	-	-	-	-	-	-	-	-	-	-	-	-	-	-	-	-	-	-
71	2014-10-02	26	Male	Florianopolis	missing data	cure	777777607560771	64	LAM6	4.3.3	'LAM	-	-	-	-	-	-	-	-	-	-	-	-	-	-	-	-	-	-	-	-	-
73	2014-10-12	37	Male	Florianopolis	positive	cure	774377607760700	2514	LAM4	4.3.4	'LAM	-	-	-	-	-	-	-	-	-	-	-	-	-	-	-	-	-	-	-	-	-
79	2014-08-08	32	Male	Florianopolis	positive	cure	777777607760771	42	LAM9	4.3.3	'LAM	-	-	-	-	-	-	-	-	-	-	-	-	-	-	-	-	-	-	-	-	-
80	2014-08-25	33	Female	Sao Jose	negative	cure	677777607760771	20	LAM1	4.3.4.1	'LAM	-	-	gyrA_p.Asp94Tyr	gyrA_p.Asp94Tyr	-	-	-	-	-	gyrA_p.Asp94Tyr	-	-	-	gyrA_p.Asp94Tyr	-	-	-	-	gyrA_p.Asp94Tyr	-	-
82	2015-01-05	45	Male	Florianopolis	negative	missing data	677737607760771	17	LAM2	4.3.4.1	'LAM	-	-	-	-	-	-	-	-	-	-	-	-	-	-	-	-	-	-	-	-	-
83	2014-10-24	16	Female	Florianopolis	negative	cure	777777607560771	64	LAM6	4.3.3	'LAM	-	-	-	-	-	-	-	-	-	-	-	-	-	-	-	-	-	-	-	-	-
89	2014-12-06	20	Male	Florianopolis	negative	cure	777777347760471	39	T4-CEU1	4.1.2	'Euro-American	-	-	-	-	-	-	-	-	-	-	-	-	-	-	-	-	-	-	-	-	-
90	2014-12-10	40	Male	Sao Jose	negative	cure	777777600000331	Orphan or New	Not defined	4.3.3	'LAM	-	-	-	-	-	-	-	-	-	-	-	-	-	-	-	-	-	-	-	-	-
91	2015-01-26	17	Female	Florianopolis	negative	cure	777777607760771	42	LAM9	4.3.4.2	'LAM	-	-	-	-	-	-	-	-	-	-	-	-	-	-	-	-	-	-	-	-	-
93	2014-11-06	46	Female	Sao Jose	negative	cure	777777607560771	64	LAM6	4.3.3	'LAM	-	-	-	-	-	-	-	-	-	-	-	-	-	-	-	-	-	-	-	-	-
94	2014-12-10	70	Male	Florianopolis	negative	cure	677777607760771	20	LAM1	4.3.4.1	'LAM	-	-	-	-	-	-	-	-	-	-	-	-	-	-	-	-	-	-	-	-	-
95	2014-01-27	33	Male	Sao Jose	negative	cure	777717607760771	216	LAM5	4.3.3	'LAM	-	-	-	-	-	-	-	-	-	-	-	-	-	-	-	-	-	-	-	-	-
100	2014-10-20	55	Female	Sao Jose	positive	cure	777717607760771	216	LAM5	4.3.3	'LAM	-	-	-	-	-	-	-	-	-	-	-	-	-	-	-	-	-	-	-	-	-
102	2014-12-04	23	Female	Florianopolis	negative	cure	677777607760771	20	LAM1	4.3.4.1	'LAM	-	-	-	-	-	-	-	-	-	-	-	-	-	-	-	-	-	-	-	-	-
106	2014-10-24	23	Female	Florianopolis	negative	cure	777717607760771	216	LAM5	4.3.3	'LAM	-	-	-	-	-	-	-	-	-	-	-	-	-	-	-	-	-	-	-	-	-
115	2016-02-09	38	Male	Sao Jose	positive	cure	776000003760771	823	T1	4.3.3	'LAM	-	-	-	-	-	-	-	-	-	-	-	-	-	-	-	-	-	-	-	-	-
117	2016-03-01	31	Male	Rancho Queimado	negative	treatment dropout	777717607760771	216	LAM5	4.3.3	'LAM	-	-	-	-	-	-	-	-	-	-	-	-	-	-	-	-	-	-	-	-	-
118	2014-12-23	41	Female	Sao Jose	negative	cure	277737607760771	1694	LAM2	4.3.4.1	'LAM	-	-	-	-	-	-	-	-	-	-	-	-	-	-	-	-	-	-	-	-	-
119	2015-03-30	29	Female	Florianopolis	negative	cure	677737607760171	Orphan or New	Not defined	4.3.4.1	'LAM	-	-	-	-	-	-	-	-	-	-	-	-	-	-	-	-	-	-	-	-	-
122	2015-03-23	33	Male	Sao Jose	negative	cure	677737607760171	Orphan or New	Not defined	4.3.4.1	'LAM	-	-	-	-	-	-	-	-	-	-	-	-	-	-	-	-	-	-	-	-	-
123	2015-03-25	39	Male	Florianopolis	negative	cure	000000004020771	2	H2	4.1.2.1	'Haarlem	-	-	-	-	-	-	-	-	-	-	-	-	-	-	-	-	-	-	-	-	-
125	2015-02-23	35	Male	Sao Jose	negative	cure	777777607760771	42	LAM9	4.3.3	'LAM	-	-	-	-	-	-	-	-	-	-	-	-	-	-	-	-	-	-	-	-	-
126	2015-04-06	34	Male	Florianopolis	missing data	cure	777777777760471	65	T1	4.1.2	'Euro-American	-	-	-	-	-	-	-	-	-	-	-	-	-	-	-	-	ethR_p.Phe110Leu	rrs_r.888g>a	-	-	-
129	2014-08-01	26	Female	Florianopolis	positive	treatment dropout	657757607760771	2512	LAM1	4.3.4.1	'LAM	-	-	-	-	-	-	-	-	-	-	-	-	-	-	-	-	-	-	-	-	-
132	2015-02-13	44	Female	Florianopolis	missing data	cure	677777607760771	20	LAM1	4.3.4.2	'LAM	-	-	-	-	-	-	-	-	-	-	-	-	-	-	-	-	-	-	-	-	-
133	2015-03-03	18	Female	Florianopolis	negative	treatment dropout	777776777760771	119	X1	4.1.1.3	'X-type	-	-	-	-	-	-	-	-	-	-	-	-	-	-	-	-	-	rrs_r.888g>a	-	-	-
134	2014-05-26	15	Male	Florianopolis	negative	cure	776000003760771	823	T1	4.3.3	'LAM	-	-	-	-	-	-	-	-	-	-	-	-	-	-	-	-	-	-	-	-	-
137	2015-02-11	17	Female	Sao Jose	negative	cure	777776777760771	119	X1	4.1.1.3	'X-type	-	-	-	-	-	-	-	-	-	-	-	-	-	-	-	-	-	-	-	-	-
138	2015-07-28	27	Male	Florianopolis	negative	treatment dropout	777777607700171	3099	LAM9	4.3.4.2	'LAM	-	-	-	-	-	-	-	-	-	-	-	-	-	-	-	-	-	-	-	-	-
141	2015-07-08	40	Male	Florianopolis	positive	treatment dropout	777777777720771	50	H3	4.1.2.1	'Haarlem	-	-	-	-	-	-	-	-	-	-	-	-	-	-	-	-	-	-	-	-	-
145	2015-08-31	27	Female	Florianopolis	negative	treatment dropout	777717607760771	216	LAM5	4.3.3	'LAM	-	-	-	-	-	-	-	-	-	-	-	-	-	-	-	-	-	-	-	-	-
149	2015-07-31	21	Male	Florianopolis	positive	treatment dropout	777777607760771	42	LAM9	4.3.4.2	'LAM	-	-	-	-	-	-	-	-	-	-	-	-	-	-	-	-	-	-	-	-	-
153	2015-06-20	83	Female	Florianopolis	negative	cure	677737607760700	908	LAM2	4.3.4.1	'LAM	-	-	-	-	katG_p.Ser315Thr	-	-	-	-	-	-	-	-	-	-	-	-	rpsL_p.Lys43Arg	-	-	-
154	2015-05-21	18	Female	Sao Jose	negative	cure	777777607560771	64	LAM6	4.3.3	'LAM	-	-	-	-	-	-	-	-	-	-	-	-	-	-	-	-	-	-	-	-	-
155	2015-05-18	42	Male	Sao Jose	negative	cure	777777777760471	65	T1	4.1.2	'Euro-American	-	-	-	-	-	-	-	-	-	-	-	-	-	-	-	-	ethR_p.Phe110Leu	-	-	-	-
157	2015-06-10	48	Male	Florianopolis	missing data	cure	777777607760731	60	LAM4	4.3.3	'LAM	-	-	-	-	-	-	-	-	-	-	-	-	-	-	-	-	-	-	-	-	-
158	2015-06-30	32	Female	Florianopolis	positive	treatment dropout	777777774020771	47	H1	4.1.2.1	'Haarlem	-	-	-	-	-	-	-	-	-	-	-	-	-	-	-	-	-	-	-	-	-
159	2015-07-09	48	Female	Florianopolis	negative	cure	677737607760771	17	LAM2	4.3.4.1	'LAM	-	-	-	-	-	-	-	-	-	-	-	-	-	-	-	-	-	-	-	-	-
163	2015-09-02	30	Male	Biguacu	negative	cure	677737607760771	17	LAM2	4.3.4.1	'LAM	-	-	-	-	-	-	-	-	-	-	-	-	-	-	-	-	-	-	-	-	-
169	2015-06-26	29	Male	Florianopolis	negative	cure	777717607760771	216	LAM5	4.3.3	'LAM	-	-	-	-	-	-	-	-	-	-	-	-	-	-	-	-	-	-	-	-	-
172	2015-05-18	32	Male	Florianopolis	negative	cure	777777607700171	3099	LAM9	4.3.4.2	'LAM	-	-	-	-	-	-	-	-	-	-	-	-	-	-	-	-	-	-	-	-	-
177	2015-06-26	49	Male	Florianopolis	negative	treatment dropout	677777607760771	20	LAM1	4.3.4.1	'LAM	-	-	-	-	-	-	-	-	-	-	-	-	-	-	-	-	-	-	-	-	-
180	2015-02-03	46	Female	Florianopolis	positive	death	777717607760771	216	LAM5	4.3.3	'LAM	-	-	-	-	-	-	-	-	-	-	-	-	-	-	-	-	-	-	-	-	-
183	2015-03-05	57	Male	Florianopolis	negative	treatment dropout	777777607760771	42	LAM9	4.3.3	'LAM	-	-	-	-	-	-	-	-	-	-	-	-	-	-	-	-	-	-	-	-	-
185	2015-07-08	31	Male	Florianopolis	missing data	cure	777717607760771	216	LAM5	4.3.3	'LAM	-	-	-	-	-	-	-	-	-	-	-	-	-	-	-	-	-	-	-	-	-
186	2014-04-24	55	Female	Sao Jose	negative	cure	774377607760700	2514	LAM4	4.3.4	'LAM	-	-	-	-	-	-	-	-	-	-	-	-	-	-	-	-	-	-	-	-	-
189	2014-04-16	19	Male	Sao Jose	negative	cure	776137607760771	211	LAM3	4.3.2	'LAM	-	-	-	-	-	-	-	-	-	-	-	-	-	-	-	-	-	-	-	-	-
191	2015-05-04	40	Male	Florianopolis	negative	cure	677777607760771	20	LAM1	4.3.4.1	'LAM	-	-	-	-	-	-	-	-	-	-	-	-	-	-	-	-	-	-	-	-	-
193	2015-05-13	50	Male	Florianopolis	positive	death	777717607760771	216	LAM5	4.3.3	'LAM	-	-	-	-	-	-	-	-	-	-	-	-	-	-	-	-	-	-	-	-	-
194	2015-04-13	28	Female	Florianopolis	negative	cure	777777607560771	64	LAM6	4.3.4.2	'LAM	-	-	-	-	-	-	-	-	-	-	-	-	-	-	-	-	-	-	-	-	-
196	2015-05-29	19	Female	Florianopolis	missing data	cure	777777607560771	64	LAM6	4.3.3	'LAM	-	-	-	-	-	-	-	-	-	-	-	-	-	-	-	-	-	-	-	-	-
197	2015-02-10	53	Male	Sao Jose	negative	treatment dropout	777777607760771	42	LAM9	4.3.4.2	'LAM	-	-	-	-	-	-	-	-	-	-	-	-	-	-	-	-	-	-	-	-	-
198	2015-04-28	64	Male	Florianopolis	negative	cure	777776777760601	137	X2	4.1.1.1	'X-type	-	-	-	-	-	-	-	-	-	-	-	-	-	-	-	-	-	-	-	-	-
201	2015-05-15	31	Male	Florianopolis	missing data	treatment dropout	000000007760771	4	Unknown	4.4.1.1	'S-type	-	-	-	-	-	-	-	-	-	-	-	-	-	-	-	-	-	-	-	-	-
202	2014-08-15	30	Male	Sao Jose	negative	cure	777777707320771	Orphan or New	Not defined	4.1.2.1	'Haarlem	-	-	-	-	-	-	-	-	-	-	-	-	-	-	-	-	-	-	-	-	-
203	2015-03-31	15	Female	Florianopolis	negative	cure	700777607760771	Orphan or New	Not defined	4.3.4.2	'LAM	-	-	-	-	-	-	-	-	-	-	-	-	-	-	-	-	-	-	-	-	-
205	2014-06-01	38	Male	Sao Jose	negative	cure	677737607760011	Orphan or New	LAM2	4.3.4.1	'LAM	-	-	-	-	-	-	-	-	-	-	-	-	-	-	-	-	-	-	-	-	-
206	2014-01-08	25	Male	Sao Jose	positive	treatment dropout	777717607760771	216	LAM5	4.3.3	'LAM	-	-	-	-	-	-	-	-	-	-	-	-	-	-	-	-	-	-	-	-	-
208	2014-03-17	25	Male	Florianopolis	negative	cure	777737777760731	73	T	4.1.2	'Euro-American	-	-	-	-	-	-	-	-	-	-	-	-	-	-	-	-	-	-	-	-	-
209	2015-08-27	48	Female	Sao Jose	positive	treatment dropout	777777607560771	64	LAM6	4.3.3	'LAM	-	-	-	-	-	-	-	-	-	-	-	-	-	-	-	-	-	rrs_r.888g>a	-	-	-
214	2014-05-21	56	Male	Sao Jose	negative	cure	777777606060771	59	LAM11-ZWE	4.3.4.2.1	'LAM	-	-	-	-	-	-	-	-	-	-	-	-	-	-	-	-	-	-	-	-	-
215	2015-08-24	49	Female	Sao Jose	negative	cure	777774014020771	Orphan or New	Not defined	4.1.2.1	'Haarlem	-	-	-	-	-	-	-	-	-	-	-	-	-	-	-	-	-	-	-	-	-
216	2015-09-11	56	Male	Florianopolis	negative	cure	677737607760771	17	LAM2	4.3.4.1	'LAM	-	-	-	-	-	-	-	-	-	-	-	-	-	-	-	-	-	-	-	-	-
217	2015-09-02	62	Male	Florianopolis	missing data	cure	700777607760771	Orphan or New	Not defined	4.3.4.2	'LAM	-	-	-	-	-	-	-	-	-	-	-	-	-	-	-	-	-	-	-	-	-
218	2015-10-29	27	Male	Florianopolis	negative	cure	677737607760771	17	LAM2	4.3.4.1	'LAM	-	-	-	-	-	-	-	-	-	-	-	-	-	-	-	-	-	-	-	-	-
220	2015-07-22	34	Male	Florianopolis	positive	treatment dropout	000000007760771	4	Unknown	4.4.1.1	'S-type	-	-	-	-	-	-	-	-	-	-	-	-	-	-	-	-	-	-	-	-	-
223	2015-12-18	54	Male	Florianopolis	positive	cure	777776777760601	137	X2	4.1.1.1	'X-type	-	-	-	-	-	-	-	-	-	-	-	-	-	-	-	-	-	-	-	-	-
224	2015-07-23	26	Male	Florianopolis	negative	cure	777777777720771	50	H3	4.1.2.1	'Haarlem	-	-	-	-	-	-	-	-	-	-	-	-	-	-	-	-	-	gid_c.115_115del	-	-	-
225	2015-10-06	38	Male	Florianopolis	negative	cure	777737777760731	73	T	4.1.2	'Euro-American	-	-	-	-	-	-	-	-	-	-	-	-	-	-	-	-	-	-	-	-	-
227	2015-07-01	61	Female	Biguaçu	negative	cure	774377607760700	2514	LAM4	4.3.4	'LAM	-	-	-	-	-	-	-	-	-	-	-	-	-	-	-	-	-	-	-	-	-
228	2016-01-07	32	Male	Florianopolis	negative	cure	377777607760771	177	LAM9	4.3.4.2	'LAM	-	-	-	-	-	-	-	-	-	-	-	-	-	-	-	-	-	-	-	-	-
229	2015-10-20	63	Male	Florianopolis	negative	cure	677737607760771	17	LAM2	4.3.4.1	'LAM	-	-	-	-	-	-	-	-	-	-	-	-	-	-	-	-	-	-	-	-	-
230	2015-11-24	58	Male	Florianopolis	negative	cure	677737607760711	179	LAM	4.3.4.1	'LAM	-	-	-	-	-	-	-	-	-	-	-	-	-	-	-	-	-	-	-	-	-
231	2015-12-11	31	Male	Florianopolis	missing data	cure	677737607760771	17	LAM2	4.3.4.1	'LAM	-	-	-	-	-	-	-	-	-	-	-	-	-	-	-	-	-	-	-	-	-
242	2015-12-01	24	Female	Florianopolis	negative	treatment dropout	777777607760771	42	LAM9	4.3.3	'LAM	-	-	-	-	-	-	-	-	-	-	-	-	-	-	-	-	-	-	-	-	-
243	2015-06-01	37	Male	Florianopolis	negative	treatment dropout	777737777760731	73	T	4.1.2	'Euro-American	rpoB_p.Ser450Leu	-	-	-	-	-	-	-	-	-	-	-	-	-	-	-	-	-	-	-	-
244	2015-11-16	20	Female	Florianopolis	negative	cure	777737777760731	73	T	4.1.2	'Euro-American	-	-	-	-	-	-	-	-	-	-	-	-	-	-	-	-	-	-	-	-	-
246	2015-10-23	28	Male	Florianopolis	negative	cure	777777777720771	50	H3	4.1.2.1	'Haarlem	-	-	-	-	-	-	-	-	-	-	-	-	-	-	-	-	-	-	-	-	-
247	2015-11-19	39	Male	Florianopolis	negative	death	777777607560771	64	LAM6	4.3.3	'LAM	-	-	-	-	-	-	-	-	-	-	-	-	-	-	-	-	-	-	-	-	-
248	2015-12-07	48	Female	Florianopolis	missing data	treatment dropout	776137607760731	1537	LAM	4.3.2	'LAM	-	-	-	-	-	-	-	-	-	-	-	-	-	-	-	-	-	-	-	-	-
253	2016-01-01	24	Male	Florianopolis	negative	cure	777777777720771	50	H3	4.1.2.1	'Haarlem	-	-	-	-	-	-	-	-	-	-	-	-	-	-	-	-	-	-	-	-	-
254	2015-12-04	44	Male	Sao Jose	negative	cure	777717607760771	216	LAM5	4.3.3	'LAM	-	-	-	-	-	-	-	-	-	-	-	-	-	-	-	-	-	-	-	-	-
256	2015-11-03	28	Female	Sao Jose	negative	cure	777777777760471	65	T1	4.1.1.3	'X-type	rpoB_p.Ser450Leu/ rpoC_p.Phe452Ser	-	gyrB_p.Ser447Phe/gyrB_p.Ser447Phe		ahpC_c.-48G>A/katG_p.Ser315Thr	-	-	-	-	gyrB_p.Ser447Phe	pncA_p.Val139Met	-	-	gyrB_p.Ser447Phe	-	-	ethA_c.597_597del/ ethR_p.Phe110Leu	rpsL_p.Lys43Arg	gyrB_p.Ser447Phe	embB_p.Met306Val	-
261	2016-02-19	31	Male	Florianopolis	positive	treatment dropout	777717607760771	216	LAM5	4.3.3	'LAM	-	-	-	-	-	-	-	-	-	-	-	-	-	-	-	-	-	-	-	-	-
262	2016-02-26	40	Male	Florianopolis	negative	cure	777717607760771	216	LAM5	4.3.3	'LAM	-	-	-	-	-	-	-	-	-	-	-	-	-	-	-	-	-	-	-	-	-
263	2016-01-18	30	Male	Florianopolis	negative	treatment dropout	777777777720771	50	H3	4.1.2.1	'Haarlem	-	-	-	-	-	-	-	-	-	-	-	-	-	-	-	-	-	-	-	-	-
264	2016-02-22	31	Male	Florianopolis	negative	cure	777777777760771	53	T1	4.8	'mainly T	-	-	-	-	-	-	-	-	-	-	-	-	-	-	-	-	-	-	-	-	-
279	2016-02-23	27	Male	Florianopolis	negative	treatment dropout	777717607760771	216	LAM5	4.3.3	'LAM	-	-	-	-	-	-	-	-	-	-	-	-	-	-	-	-	-	-	-	-	-
280	2016-03-14	24	Male	Florianopolis	missing data	treatment dropout	776337700760771	Orphan or New	S	4.4.1.1	'S-type	-	-	-	-	-	-	-	-	-	-	-	-	-	-	-	-	-	-	-	-	-
281	2015-11-26	48	Male	Sao Jose	negative	treatment dropout	777717607760771	216	LAM5	4.3.3	'LAM	-	-	-	-	-	-	-	-	-	-	-	-	-	-	-	-	-	-	-	-	-
285	2015-11-25	24	Female	Florianopolis	negative	cure	757777777320771	433	H3	4.1.2.1	'Haarlem	-	-	-	-	-	-	-	-	-	-	-	-	-	-	-	-	-	gid_c.351_351del	-	-	-
286	2015-08-06	25	Female	Sao Jose	negative	cure	777777737760771	86	T1	4.7	'mainly T	-	-	-	-	-	-	-	-	-	-	-	-	-	-	-	-	-	-	-	-	-
288	2015-10-29	50	Female	Sao Jose	negative	cure	777777777720771	50	H3	4.1.2.1	'Haarlem	-	-	-	-	-	-	-	-	-	-	-	-	-	-	-	-	-	-	-	-	-
289	2014-09-09	42	Male	Sao Jose	negative	cure	777777777760471	65	T1	4.1.2	'Euro-American	-	-	-	-	-	-	-	-	-	-	-	-	-	-	-	-	ethR_p.Phe110Leu	-	-	-	-
290	2016-03-04	37	Male	Florianopolis	negative	treatment dropout	777777777760471	65	T1	4.1.2	'Euro-American	-	-	-	-	-	-	-	-	-	-	-	-	-	-	-	-	ethR_p.Phe110Leu	-	-	-	-
291	2014-09-11	37	Male	Sao Jose	negative	cure	777737777760731	73	T	4.1.2	'Euro-American	-	-	-	-	-	-	-	-	-	-	-	-	-	-	-	-	-	-	-	-	-
293	2016-04-29	24	Male	Florianopolis	positive	cure	677777607760771	20	LAM1	4.3.4.1	'LAM	-	-	-	-	-	-	-	-	-	-	-	-	-	-	-	-	-	-	-	-	-
301	2016-03-17	30	Female	Sao Jose	negative	cure	677737607760771	17	LAM2	4.3.4.1	'LAM	-	-	-	-	-	-	-	-	-	-	-	-	-	-	-	-	-	-	-	-	-
303	2016-03-11	44	Female	Sao Jose	negative	cure	677777607760771	20	LAM1	4.3.4.1	'LAM	-	-	-	-	-	-	-	-	-	-	-	-	-	-	-	-	-	-	-	-	-
305	2016-03-11	46	Male	Sao Jose	missing data	cure	777777777760771	53	T1	4.8	'mainly T	-	-	-	-	-	-	-	-	-	-	-	-	-	-	-	-	-	-	-	-	-
312	2016-04-18	37	Female	Florianopolis	positive	treatment dropout	777737777760731	73	T	4.1.2	'Euro-American	-	-	-	-	-	-	-	-	-	-	-	-	-	-	-	-	-	-	-	-	-
316	2016-04-22	53	Male	Florianopolis	negative	cure	657777607760771	729	LAM1	4.3.4.1	'LAM	-	-	-	-	-	-	-	-	-	-	-	-	-	-	-	-	-	-	-	-	-
318	2016-05-27	61	Male	Sao Jose	negative	cure	677777607760771	20	LAM1	4.3.4.1	'LAM	-	-	gyrA_p.Ala90Val/gyrA_p.Asp94Ala	gyrA_p.Ala90Val/ gyrA_p.Asp94Ala	-	-	-	-	-	gyrA_p.Ala90Val/gyrA_p.Asp94Ala	-	-	-	gyrA_p.Ala90Val/ gyrA_p.Asp94Ala	-	-	-	-	gyrA_p.Ala90Val/ gyrA_p.Asp94Ala	-	-
319	2016-07-12	26	Male	Sao Jose	positive	treatment dropout	677737607760771	17	LAM2	4.3.4.1	'LAM	-	-	-	-	-	-	-	-	-	-	-	-	-	-	-	-	-	-	-	-	-

## Sheet: bioproject
Genomic epidemiology of Mycobacterium tuberculosis in Santa Catarina, Southern Brazil
Mirela Verza, Mara Cristina Scheffer, Richard Steiner Salvato, Marcos André Schorner, Fernando Hartmann Barazzetti, Hanalydia Machado, Taiane Freitas Medeiros, Darcita Buerger Rovaris, Isabel Portugal, Miguel Viveiros, João Perdigão, Afrânio Kritski, Maria Luiza Bazzo.
Supplementary spreadsheet: Genome data accession information
sample	bioproject_accession	sample_name	library_ID	title	library_strategy	library_source	library_selection	library_layout	platform	instrument_model	design_description	filetype	filename	filename2
1	PRJNA599957	SAMN13637885	1_NEBNext Ultra_WGS_Ilumina	M.tb genomes isolated at Florianopolis, SC, Brazil	WGS	GENOMIC	RANDOM	paired	ILLUMINA	NextSeq 550	NEBNext Ultra	fastq	1_S82_R1.fastq.gz	1_S82_R2.fastq.gz
3	PRJNA599957	SAMN13637886	3_NEBNext Ultra_WGS_Ilumina	M.tb genomes isolated at Florianopolis, SC, Brazil	WGS	GENOMIC	RANDOM	paired	ILLUMINA	NextSeq 550	NEBNext Ultra	fastq	3_S84_R1.fastq.gz	3_S84_R2.fastq.gz
6	PRJNA599957	SAMN13637887	6_NEBNext Ultra_WGS_Ilumina	M.tb genomes isolated at Florianopolis, SC, Brazil	WGS	GENOMIC	RANDOM	paired	ILLUMINA	NextSeq 550	NEBNext Ultra	fastq	6_S85_R1.fastq.gz	6_S85_R2.fastq.gz
7	PRJNA599957	SAMN13637888	7_NEBNext Ultra_WGS_Ilumina	M.tb genomes isolated at Florianopolis, SC, Brazil	WGS	GENOMIC	RANDOM	paired	ILLUMINA	NextSeq 550	NEBNext Ultra	fastq	7_S86_R1.fastq.gz	7_S86_R2.fastq.gz
8	PRJNA599957	SAMN13637889	8_NEBNext Ultra_WGS_Ilumina	M.tb genomes isolated at Florianopolis, SC, Brazil	WGS	GENOMIC	RANDOM	paired	ILLUMINA	NextSeq 550	NEBNext Ultra	fastq	8_S87_R1.fastq.gz	8_S87_R2.fastq.gz
9	PRJNA599957	SAMN13637890	9_NEBNext Ultra_WGS_Ilumina	M.tb genomes isolated at Florianopolis, SC, Brazil	WGS	GENOMIC	RANDOM	paired	ILLUMINA	NextSeq 550	NEBNext Ultra	fastq	9_S88_R1.fastq.gz	9_S88_R2.fastq.gz
10	PRJNA599957	SAMN13637891	10_NEBNext Ultra_WGS_Ilumina	M.tb genomes isolated at Florianopolis, SC, Brazil	WGS	GENOMIC	RANDOM	paired	ILLUMINA	NextSeq 550	NEBNext Ultra	fastq	10_S89_R1.fastq.gz	10_S89_R2.fastq.gz
11	PRJNA599957	SAMN13637892	11_NEBNext Ultra_WGS_Ilumina	M.tb genomes isolated at Florianopolis, SC, Brazil	WGS	GENOMIC	RANDOM	paired	ILLUMINA	NextSeq 550	NEBNext Ultra	fastq	11_S90_R1.fastq.gz	11_S90_R2.fastq.gz
12	PRJNA599957	SAMN13637893	12_NEBNext Ultra_WGS_Ilumina	M.tb genomes isolated at Florianopolis, SC, Brazil	WGS	GENOMIC	RANDOM	paired	ILLUMINA	NextSeq 550	NEBNext Ultra	fastq	12_S91_R1.fastq.gz	12_S91_R2.fastq.gz
13	PRJNA599957	SAMN13637894	13_NEBNext Ultra_WGS_Ilumina	M.tb genomes isolated at Florianopolis, SC, Brazil	WGS	GENOMIC	RANDOM	paired	ILLUMINA	NextSeq 550	NEBNext Ultra	fastq	13_S92_R1.fastq.gz	13_S92_R2.fastq.gz
14	PRJNA599957	SAMN13637895	14_NEBNext Ultra_WGS_Ilumina	M.tb genomes isolated at Florianopolis, SC, Brazil	WGS	GENOMIC	RANDOM	paired	ILLUMINA	NextSeq 550	NEBNext Ultra	fastq	14_S93_R1.fastq.gz	14_S93_R2.fastq.gz
15	PRJNA599957	SAMN13637896	15_NEBNext Ultra_WGS_Ilumina	M.tb genomes isolated at Florianopolis, SC, Brazil	WGS	GENOMIC	RANDOM	paired	ILLUMINA	NextSeq 550	NEBNext Ultra	fastq	15_S45_R1.fastq.gz	15_S45_R2.fastq.gz
16	PRJNA599957	SAMN13637897	16_NEBNext Ultra_WGS_Ilumina	M.tb genomes isolated at Florianopolis, SC, Brazil	WGS	GENOMIC	RANDOM	paired	ILLUMINA	NextSeq 550	NEBNext Ultra	fastq	16_S46_R1.fastq.gz	16_S46_R2.fastq.gz
18	PRJNA599957	SAMN13637898	18_NEBNext Ultra_WGS_Ilumina	M.tb genomes isolated at Florianopolis, SC, Brazil	WGS	GENOMIC	RANDOM	paired	ILLUMINA	NextSeq 550	NEBNext Ultra	fastq	18_S107_R1.fastq.gz	18_S107_R2.fastq.gz
19	PRJNA599957	SAMN13637899	19_NEBNext Ultra_WGS_Ilumina	M.tb genomes isolated at Florianopolis, SC, Brazil	WGS	GENOMIC	RANDOM	paired	ILLUMINA	NextSeq 550	NEBNext Ultra	fastq	19_S47_R1.fastq.gz	19_S47_R2.fastq.gz
20	PRJNA599957	SAMN13637900	20_NEBNext Ultra_WGS_Ilumina	M.tb genomes isolated at Florianopolis, SC, Brazil	WGS	GENOMIC	RANDOM	paired	ILLUMINA	NextSeq 550	NEBNext Ultra	fastq	20_S95_R1.fastq.gz	20_S95_R2.fastq.gz
21	PRJNA599957	SAMN13637901	21_NEBNext Ultra_WGS_Ilumina	M.tb genomes isolated at Florianopolis, SC, Brazil	WGS	GENOMIC	RANDOM	paired	ILLUMINA	NextSeq 550	NEBNext Ultra	fastq	21_S48_R1.fastq.gz	21_S48_R2.fastq.gz
23	PRJNA599957	SAMN13637902	23_NEBNext Ultra_WGS_Ilumina	M.tb genomes isolated at Florianopolis, SC, Brazil	WGS	GENOMIC	RANDOM	paired	ILLUMINA	NextSeq 550	NEBNext Ultra	fastq	23_S49_R1.fastq.gz	23_S49_R2.fastq.gz
24	PRJNA599957	SAMN13637903	24_NEBNext Ultra_WGS_Ilumina	M.tb genomes isolated at Florianopolis, SC, Brazil	WGS	GENOMIC	RANDOM	paired	ILLUMINA	NextSeq 550	NEBNext Ultra	fastq	24_S109_R1.fastq.gz	24_S109_R2.fastq.gz
25	PRJNA599957	SAMN13637904	25_NEBNext Ultra_WGS_Ilumina	M.tb genomes isolated at Florianopolis, SC, Brazil	WGS	GENOMIC	RANDOM	paired	ILLUMINA	NextSeq 550	NEBNext Ultra	fastq	25_S50_R1.fastq.gz	25_S50_R2.fastq.gz
29	PRJNA599957	SAMN13637905	29_NEBNext Ultra_WGS_Ilumina	M.tb genomes isolated at Florianopolis, SC, Brazil	WGS	GENOMIC	RANDOM	paired	ILLUMINA	NextSeq 550	NEBNext Ultra	fastq	29_S111_R1.fastq.gz	29_S111_R2.fastq.gz
30	PRJNA599957	SAMN13637906	30_NEBNext Ultra_WGS_Ilumina	M.tb genomes isolated at Florianopolis, SC, Brazil	WGS	GENOMIC	RANDOM	paired	ILLUMINA	NextSeq 550	NEBNext Ultra	fastq	30_S52_R1.fastq.gz	30_S52_R2.fastq.gz
31	PRJNA599957	SAMN13637907	31_NEBNext Ultra_WGS_Ilumina	M.tb genomes isolated at Florianopolis, SC, Brazil	WGS	GENOMIC	RANDOM	paired	ILLUMINA	NextSeq 550	NEBNext Ultra	fastq	31_S112_R1.fastq.gz	31_S112_R2.fastq.gz
32	PRJNA599957	SAMN13637908	32_NEBNext Ultra_WGS_Ilumina	M.tb genomes isolated at Florianopolis, SC, Brazil	WGS	GENOMIC	RANDOM	paired	ILLUMINA	NextSeq 550	NEBNext Ultra	fastq	32_S113_R1.fastq.gz	32_S113_R2.fastq.gz
33	PRJNA599957	SAMN13637909	33_NEBNext Ultra_WGS_Ilumina	M.tb genomes isolated at Florianopolis, SC, Brazil	WGS	GENOMIC	RANDOM	paired	ILLUMINA	NextSeq 550	NEBNext Ultra	fastq	33_S114_R1.fastq.gz	33_S114_R2.fastq.gz
34	PRJNA599957	SAMN13637910	34_NEBNext Ultra_WGS_Ilumina	M.tb genomes isolated at Florianopolis, SC, Brazil	WGS	GENOMIC	RANDOM	paired	ILLUMINA	NextSeq 550	NEBNext Ultra	fastq	34_S115_R1.fastq.gz	34_S115_R2.fastq.gz
35	PRJNA599957	SAMN13637911	35_NEBNext Ultra_WGS_Ilumina	M.tb genomes isolated at Florianopolis, SC, Brazil	WGS	GENOMIC	RANDOM	paired	ILLUMINA	NextSeq 550	NEBNext Ultra	fastq	35_S53_R1.fastq.gz	35_S53_R2.fastq.gz
37	PRJNA599957	SAMN13637912	37_NEBNext Ultra_WGS_Ilumina	M.tb genomes isolated at Florianopolis, SC, Brazil	WGS	GENOMIC	RANDOM	paired	ILLUMINA	NextSeq 550	NEBNext Ultra	fastq	37_S116_R1.fastq.gz	37_S116_R2.fastq.gz
39	PRJNA599957	SAMN13637913	39_NEBNext Ultra_WGS_Ilumina	M.tb genomes isolated at Florianopolis, SC, Brazil	WGS	GENOMIC	RANDOM	paired	ILLUMINA	NextSeq 550	NEBNext Ultra	fastq	39_S117_R1.fastq.gz	39_S117_R2.fastq.gz
41	PRJNA599957	SAMN13637914	41_NEBNext Ultra_WGS_Ilumina	M.tb genomes isolated at Florianopolis, SC, Brazil	WGS	GENOMIC	RANDOM	paired	ILLUMINA	NextSeq 550	NEBNext Ultra	fastq	41_S119_R1.fastq.gz	41_S119_R2.fastq.gz
42	PRJNA599957	SAMN13637915	42_NEBNext Ultra_WGS_Ilumina	M.tb genomes isolated at Florianopolis, SC, Brazil	WGS	GENOMIC	RANDOM	paired	ILLUMINA	NextSeq 550	NEBNext Ultra	fastq	42_S120_R1.fastq.gz	42_S120_R2.fastq.gz
43	PRJNA599957	SAMN13637916	43_NEBNext Ultra_WGS_Ilumina	M.tb genomes isolated at Florianopolis, SC, Brazil	WGS	GENOMIC	RANDOM	paired	ILLUMINA	NextSeq 550	NEBNext Ultra	fastq	43_S97_R1.fastq.gz	43_S97_R2.fastq.gz
44	PRJNA599957	SAMN13637917	44_NEBNext Ultra_WGS_Ilumina	M.tb genomes isolated at Florianopolis, SC, Brazil	WGS	GENOMIC	RANDOM	paired	ILLUMINA	NextSeq 550	NEBNext Ultra	fastq	44_S54_R1.fastq.gz	44_S54_R2.fastq.gz
45	PRJNA599957	SAMN13637918	45_NEBNext Ultra_WGS_Ilumina	M.tb genomes isolated at Florianopolis, SC, Brazil	WGS	GENOMIC	RANDOM	paired	ILLUMINA	NextSeq 550	NEBNext Ultra	fastq	45_S98_R1.fastq.gz	45_S98_R2.fastq.gz
48	PRJNA599957	SAMN13637919	48_NEBNext Ultra_WGS_Ilumina	M.tb genomes isolated at Florianopolis, SC, Brazil	WGS	GENOMIC	RANDOM	paired	ILLUMINA	NextSeq 550	NEBNext Ultra	fastq	48_S99_R1.fastq.gz	48_S99_R2.fastq.gz
49	PRJNA599957	SAMN13637920	49_NEBNext Ultra_WGS_Ilumina	M.tb genomes isolated at Florianopolis, SC, Brazil	WGS	GENOMIC	RANDOM	paired	ILLUMINA	NextSeq 550	NEBNext Ultra	fastq	49_S124_R1.fastq.gz	49_S124_R2.fastq.gz
50	PRJNA599957	SAMN13637921	50_NEBNext Ultra_WGS_Ilumina	M.tb genomes isolated at Florianopolis, SC, Brazil	WGS	GENOMIC	RANDOM	paired	ILLUMINA	NextSeq 550	NEBNext Ultra	fastq	50_S125_R1.fastq.gz	50_S125_R2.fastq.gz
52	PRJNA599957	SAMN13637922	52_NEBNext Ultra_WGS_Ilumina	M.tb genomes isolated at Florianopolis, SC, Brazil	WGS	GENOMIC	RANDOM	paired	ILLUMINA	NextSeq 550	NEBNext Ultra	fastq	52_S127_R1.fastq.gz	52_S127_R2.fastq.gz
54	PRJNA599957	SAMN13637923	54_NEBNext Ultra_WGS_Ilumina	M.tb genomes isolated at Florianopolis, SC, Brazil	WGS	GENOMIC	RANDOM	paired	ILLUMINA	NextSeq 550	NEBNext Ultra	fastq	54_S128_R1.fastq.gz	54_S128_R2.fastq.gz
56	PRJNA599957	SAMN13637924	56_NEBNext Ultra_WGS_Ilumina	M.tb genomes isolated at Florianopolis, SC, Brazil	WGS	GENOMIC	RANDOM	paired	ILLUMINA	NextSeq 550	NEBNext Ultra	fastq	56_S130_R1.fastq.gz	56_S130_R2.fastq.gz
not included	PRJNA599957	SAMN13637925	57_NEBNext Ultra_WGS_Ilumina	M.tb genomes isolated at Florianopolis, SC, Brazil	WGS	GENOMIC	RANDOM	paired	ILLUMINA	NextSeq 550	NEBNext Ultra	fastq	57_S131_R1.fastq.gz	57_S131_R2.fastq.gz
58	PRJNA599957	SAMN13637926	58_NEBNext Ultra_WGS_Ilumina	M.tb genomes isolated at Florianopolis, SC, Brazil	WGS	GENOMIC	RANDOM	paired	ILLUMINA	NextSeq 550	NEBNext Ultra	fastq	58_S100_R1.fastq.gz	58_S100_R2.fastq.gz
60	PRJNA599957	SAMN13637927	60_NEBNext Ultra_WGS_Ilumina	M.tb genomes isolated at Florianopolis, SC, Brazil	WGS	GENOMIC	RANDOM	paired	ILLUMINA	NextSeq 550	NEBNext Ultra	fastq	60_S55_R1.fastq.gz	60_S55_R2.fastq.gz
61	PRJNA599957	SAMN13637928	61_NEBNext Ultra_WGS_Ilumina	M.tb genomes isolated at Florianopolis, SC, Brazil	WGS	GENOMIC	RANDOM	paired	ILLUMINA	NextSeq 550	NEBNext Ultra	fastq	61_S101_R1.fastq.gz	61_S101_R2.fastq.gz
62	PRJNA599957	SAMN13637929	62_NEBNext Ultra_WGS_Ilumina	M.tb genomes isolated at Florianopolis, SC, Brazil	WGS	GENOMIC	RANDOM	paired	ILLUMINA	NextSeq 550	NEBNext Ultra	fastq	62_S134_R1.fastq.gz	62_S134_R2.fastq.gz
67	PRJNA599957	SAMN13637930	67_NEBNext Ultra_WGS_Ilumina	M.tb genomes isolated at Florianopolis, SC, Brazil	WGS	GENOMIC	RANDOM	paired	ILLUMINA	NextSeq 550	NEBNext Ultra	fastq	67_S136_R1.fastq.gz	67_S136_R2.fastq.gz
69	PRJNA599957	SAMN13637931	69_NEBNext Ultra_WGS_Ilumina	M.tb genomes isolated at Florianopolis, SC, Brazil	WGS	GENOMIC	RANDOM	paired	ILLUMINA	NextSeq 550	NEBNext Ultra	fastq	69_S56_R1.fastq.gz	69_S56_R2.fastq.gz
70	PRJNA599957	SAMN13637932	70_NEBNext Ultra_WGS_Ilumina	M.tb genomes isolated at Florianopolis, SC, Brazil	WGS	GENOMIC	RANDOM	paired	ILLUMINA	NextSeq 550	NEBNext Ultra	fastq	70_S57_R1.fastq.gz	70_S57_R2.fastq.gz
71	PRJNA599957	SAMN13637933	71_NEBNext Ultra_WGS_Ilumina	M.tb genomes isolated at Florianopolis, SC, Brazil	WGS	GENOMIC	RANDOM	paired	ILLUMINA	NextSeq 550	NEBNext Ultra	fastq	71_S137_R1.fastq.gz	71_S137_R2.fastq.gz
73	PRJNA599957	SAMN13637934	73_NEBNext Ultra_WGS_Ilumina	M.tb genomes isolated at Florianopolis, SC, Brazil	WGS	GENOMIC	RANDOM	paired	ILLUMINA	NextSeq 550	NEBNext Ultra	fastq	73_S139_R1.fastq.gz	73_S139_R2.fastq.gz
79	PRJNA599957	SAMN13637935	79_NEBNext Ultra_WGS_Ilumina	M.tb genomes isolated at Florianopolis, SC, Brazil	WGS	GENOMIC	RANDOM	paired	ILLUMINA	NextSeq 550	NEBNext Ultra	fastq	79_S143_R1.fastq.gz	79_S143_R2.fastq.gz
80	PRJNA599957	SAMN13637936	80_NEBNext Ultra_WGS_Ilumina	M.tb genomes isolated at Florianopolis, SC, Brazil	WGS	GENOMIC	RANDOM	paired	ILLUMINA	NextSeq 550	NEBNext Ultra	fastq	80_S58_R1.fastq.gz	80_S58_R2.fastq.gz
82	PRJNA599957	SAMN13637937	82_NEBNext Ultra_WGS_Ilumina	M.tb genomes isolated at Florianopolis, SC, Brazil	WGS	GENOMIC	RANDOM	paired	ILLUMINA	NextSeq 550	NEBNext Ultra	fastq	82_S104_R1.fastq.gz	82_S104_R2.fastq.gz
83	PRJNA599957	SAMN13637938	83_NEBNext Ultra_WGS_Ilumina	M.tb genomes isolated at Florianopolis, SC, Brazil	WGS	GENOMIC	RANDOM	paired	ILLUMINA	NextSeq 550	NEBNext Ultra	fastq	83_S105_R1.fastq.gz	83_S105_R2.fastq.gz
89	PRJNA599957	SAMN13637939	89_NEBNext Ultra_WGS_Ilumina	M.tb genomes isolated at Florianopolis, SC, Brazil	WGS	GENOMIC	RANDOM	paired	ILLUMINA	NextSeq 550	NEBNext Ultra	fastq	89_S107_R1.fastq.gz	89_S107_R2.fastq.gz
90	PRJNA599957	SAMN13637940	90_NEBNext Ultra_WGS_Ilumina	M.tb genomes isolated at Florianopolis, SC, Brazil	WGS	GENOMIC	RANDOM	paired	ILLUMINA	NextSeq 550	NEBNext Ultra	fastq	90_S152_R1.fastq.gz	90_S152_R2.fastq.gz
91	PRJNA599957	SAMN13637941	91_NEBNext Ultra_WGS_Ilumina	M.tb genomes isolated at Florianopolis, SC, Brazil	WGS	GENOMIC	RANDOM	paired	ILLUMINA	NextSeq 550	NEBNext Ultra	fastq	91_S153_R1.fastq.gz	91_S153_R2.fastq.gz
93	PRJNA599957	SAMN13637942	93_NEBNext Ultra_WGS_Ilumina	M.tb genomes isolated at Florianopolis, SC, Brazil	WGS	GENOMIC	RANDOM	paired	ILLUMINA	NextSeq 550	NEBNext Ultra	fastq	93_S155_R1.fastq.gz	93_S155_R2.fastq.gz
94	PRJNA599957	SAMN13637943	94_NEBNext Ultra_WGS_Ilumina	M.tb genomes isolated at Florianopolis, SC, Brazil	WGS	GENOMIC	RANDOM	paired	ILLUMINA	NextSeq 550	NEBNext Ultra	fastq	94_S59_R1.fastq.gz	94_S59_R2.fastq.gz
95	PRJNA599957	SAMN13637944	95_NEBNext Ultra_WGS_Ilumina	M.tb genomes isolated at Florianopolis, SC, Brazil	WGS	GENOMIC	RANDOM	paired	ILLUMINA	NextSeq 550	NEBNext Ultra	fastq	95_S60_R1.fastq.gz	95_S60_R2.fastq.gz
100	PRJNA599957	SAMN13637945	100_NEBNext Ultra_WGS_Ilumina	M.tb genomes isolated at Florianopolis, SC, Brazil	WGS	GENOMIC	RANDOM	paired	ILLUMINA	NextSeq 550	NEBNext Ultra	fastq	100_S61_R1.fastq.gz	100_S61_R2.fastq.gz
102	PRJNA599957	SAMN13637946	102_NEBNext Ultra_WGS_Ilumina	M.tb genomes isolated at Florianopolis, SC, Brazil	WGS	GENOMIC	RANDOM	paired	ILLUMINA	NextSeq 550	NEBNext Ultra	fastq	102_S62_R1.fastq.gz	102_S62_R2.fastq.gz
106	PRJNA599957	SAMN13637947	106_NEBNext Ultra_WGS_Ilumina	M.tb genomes isolated at Florianopolis, SC, Brazil	WGS	GENOMIC	RANDOM	paired	ILLUMINA	NextSeq 550	NEBNext Ultra	fastq	106_S63_R1.fastq.gz	106_S63_R2.fastq.gz
115	PRJNA599957	SAMN13637948	115_NEBNext Ultra_WGS_Ilumina	M.tb genomes isolated at Florianopolis, SC, Brazil	WGS	GENOMIC	RANDOM	paired	ILLUMINA	NextSeq 550	NEBNext Ultra	fastq	115_S164_R1.fastq.gz	115_S164_R2.fastq.gz
117	PRJNA599957	SAMN13637949	117_NEBNext Ultra_WGS_Ilumina	M.tb genomes isolated at Florianopolis, SC, Brazil	WGS	GENOMIC	RANDOM	paired	ILLUMINA	NextSeq 550	NEBNext Ultra	fastq	117_S64_R1.fastq.gz	117_S64_R2.fastq.gz
118	PRJNA599957	SAMN13637950	118_NEBNext Ultra_WGS_Ilumina	M.tb genomes isolated at Florianopolis, SC, Brazil	WGS	GENOMIC	RANDOM	paired	ILLUMINA	NextSeq 550	NEBNext Ultra	fastq	118_S156_R1.fastq.gz	118_S156_R2.fastq.gz
119	PRJNA599957	SAMN13637951	119_NEBNext Ultra_WGS_Ilumina	M.tb genomes isolated at Florianopolis, SC, Brazil	WGS	GENOMIC	RANDOM	paired	ILLUMINA	NextSeq 550	NEBNext Ultra	fastq	119_S167_R1.fastq.gz	119_S167_R2.fastq.gz
122	PRJNA599957	SAMN13637952	122_NEBNext Ultra_WGS_Ilumina	M.tb genomes isolated at Florianopolis, SC, Brazil	WGS	GENOMIC	RANDOM	paired	ILLUMINA	NextSeq 550	NEBNext Ultra	fastq	122_S157_R1.fastq.gz	122_S157_R2.fastq.gz
123	PRJNA599957	SAMN13637953	123_NEBNext Ultra_WGS_Ilumina	M.tb genomes isolated at Florianopolis, SC, Brazil	WGS	GENOMIC	RANDOM	paired	ILLUMINA	NextSeq 550	NEBNext Ultra	fastq	123_S169_R1.fastq.gz	123_S169_R2.fastq.gz
125	PRJNA599957	SAMN13637954	125_NEBNext Ultra_WGS_Ilumina	M.tb genomes isolated at Florianopolis, SC, Brazil	WGS	GENOMIC	RANDOM	paired	ILLUMINA	NextSeq 550	NEBNext Ultra	fastq	125_S170_R1.fastq.gz	125_S170_R2.fastq.gz
126	PRJNA599957	SAMN13637955	126_NEBNext Ultra_WGS_Ilumina	M.tb genomes isolated at Florianopolis, SC, Brazil	WGS	GENOMIC	RANDOM	paired	ILLUMINA	NextSeq 550	NEBNext Ultra	fastq	126_S171_R1.fastq.gz	126_S171_R2.fastq.gz
129	PRJNA599957	SAMN13637956	129_NEBNext Ultra_WGS_Ilumina	M.tb genomes isolated at Florianopolis, SC, Brazil	WGS	GENOMIC	RANDOM	paired	ILLUMINA	NextSeq 550	NEBNext Ultra	fastq	129_S158_R1.fastq.gz	129_S158_R2.fastq.gz
132	PRJNA599957	SAMN13637957	132_NEBNext Ultra_WGS_Ilumina	M.tb genomes isolated at Florianopolis, SC, Brazil	WGS	GENOMIC	RANDOM	paired	ILLUMINA	NextSeq 550	NEBNext Ultra	fastq	132_S65_R1.fastq.gz	132_S65_R2.fastq.gz
133	PRJNA599957	SAMN13637958	133_NEBNext Ultra_WGS_Ilumina	M.tb genomes isolated at Florianopolis, SC, Brazil	WGS	GENOMIC	RANDOM	paired	ILLUMINA	NextSeq 550	NEBNext Ultra	fastq	133_S175_R1.fastq.gz	133_S175_R2.fastq.gz
134	PRJNA599957	SAMN13637959	134_NEBNext Ultra_WGS_Ilumina	M.tb genomes isolated at Florianopolis, SC, Brazil	WGS	GENOMIC	RANDOM	paired	ILLUMINA	NextSeq 550	NEBNext Ultra	fastq	134_S176_R1.fastq.gz	134_S176_R2.fastq.gz
137	PRJNA599957	SAMN13637960	137_NEBNext Ultra_WGS_Ilumina	M.tb genomes isolated at Florianopolis, SC, Brazil	WGS	GENOMIC	RANDOM	paired	ILLUMINA	NextSeq 550	NEBNext Ultra	fastq	137_S177_R1.fastq.gz	137_S177_R2.fastq.gz
138	PRJNA599957	SAMN13637961	138_NEBNext Ultra_WGS_Ilumina	M.tb genomes isolated at Florianopolis, SC, Brazil	WGS	GENOMIC	RANDOM	paired	ILLUMINA	NextSeq 550	NEBNext Ultra	fastq	138_S66_R1.fastq.gz	138_S66_R2.fastq.gz
141	PRJNA599957	SAMN13637962	141_NEBNext Ultra_WGS_Ilumina	M.tb genomes isolated at Florianopolis, SC, Brazil	WGS	GENOMIC	RANDOM	paired	ILLUMINA	NextSeq 550	NEBNext Ultra	fastq	141_S67_R1.fastq.gz	141_S67_R2.fastq.gz
not included	PRJNA599957	SAMN13637963	144_NEBNext Ultra_WGS_Ilumina	M.tb genomes isolated at Florianopolis, SC, Brazil	WGS	GENOMIC	RANDOM	paired	ILLUMINA	NextSeq 550	NEBNext Ultra	fastq	144_S162_R1.fastq.gz	144_S162_R2.fastq.gz
145	PRJNA599957	SAMN13637964	145_NEBNext Ultra_WGS_Ilumina	M.tb genomes isolated at Florianopolis, SC, Brazil	WGS	GENOMIC	RANDOM	paired	ILLUMINA	NextSeq 550	NEBNext Ultra	fastq	145_S68_R1.fastq.gz	145_S68_R2.fastq.gz
149	PRJNA599957	SAMN13637965	149_NEBNext Ultra_WGS_Ilumina	M.tb genomes isolated at Florianopolis, SC, Brazil	WGS	GENOMIC	RANDOM	paired	ILLUMINA	NextSeq 550	NEBNext Ultra	fastq	149_S165_R1.fastq.gz	149_S165_R2.fastq.gz
153	PRJNA599957	SAMN13637966	153_NEBNext Ultra_WGS_Ilumina	M.tb genomes isolated at Florianopolis, SC, Brazil	WGS	GENOMIC	RANDOM	paired	ILLUMINA	NextSeq 550	NEBNext Ultra	fastq	153_S167_R1.fastq.gz	153_S167_R2.fastq.gz
154	PRJNA599957	SAMN13637967	154_NEBNext Ultra_WGS_Ilumina	M.tb genomes isolated at Florianopolis, SC, Brazil	WGS	GENOMIC	RANDOM	paired	ILLUMINA	NextSeq 550	NEBNext Ultra	fastq	154_S188_R1.fastq.gz	154_S188_R2.fastq.gz
155	PRJNA599957	SAMN13637968	155_NEBNext Ultra_WGS_Ilumina	M.tb genomes isolated at Florianopolis, SC, Brazil	WGS	GENOMIC	RANDOM	paired	ILLUMINA	NextSeq 550	NEBNext Ultra	fastq	155_S189_R1.fastq.gz	155_S189_R2.fastq.gz
157	PRJNA599957	SAMN13637969	157_NEBNext Ultra_WGS_Ilumina	M.tb genomes isolated at Florianopolis, SC, Brazil	WGS	GENOMIC	RANDOM	paired	ILLUMINA	NextSeq 550	NEBNext Ultra	fastq	157_S190_R1.fastq.gz	157_S190_R2.fastq.gz
158	PRJNA599957	SAMN13637970	158_NEBNext Ultra_WGS_Ilumina	M.tb genomes isolated at Florianopolis, SC, Brazil	WGS	GENOMIC	RANDOM	paired	ILLUMINA	NextSeq 550	NEBNext Ultra	fastq	158_S192_R1.fastq.gz	158_S192_R2.fastq.gz
159	PRJNA599957	SAMN13637971	159_NEBNext Ultra_WGS_Ilumina	M.tb genomes isolated at Florianopolis, SC, Brazil	WGS	GENOMIC	RANDOM	paired	ILLUMINA	NextSeq 550	NEBNext Ultra	fastq	159_S194_R1.fastq.gz	159_S194_R2.fastq.gz
163	PRJNA599957	SAMN13637972	163_NEBNext Ultra_WGS_Ilumina	M.tb genomes isolated at Florianopolis, SC, Brazil	WGS	GENOMIC	RANDOM	paired	ILLUMINA	NextSeq 550	NEBNext Ultra	fastq	163_S196_R1.fastq.gz	163_S196_R2.fastq.gz
169	PRJNA599957	SAMN13637973	169_NEBNext Ultra_WGS_Ilumina	M.tb genomes isolated at Florianopolis, SC, Brazil	WGS	GENOMIC	RANDOM	paired	ILLUMINA	NextSeq 550	NEBNext Ultra	fastq	169_S69_R1.fastq.gz	169_S69_R2.fastq.gz
172	PRJNA599957	SAMN13637974	172_NEBNext Ultra_WGS_Ilumina	M.tb genomes isolated at Florianopolis, SC, Brazil	WGS	GENOMIC	RANDOM	paired	ILLUMINA	NextSeq 550	NEBNext Ultra	fastq	172_S70_R1.fastq.gz	172_S70_R2.fastq.gz
177	PRJNA599957	SAMN13637975	177_NEBNext Ultra_WGS_Ilumina	M.tb genomes isolated at Florianopolis, SC, Brazil	WGS	GENOMIC	RANDOM	paired	ILLUMINA	NextSeq 550	NEBNext Ultra	fastq	177_S71_R1.fastq.gz	177_S71_R2.fastq.gz
180	PRJNA599957	SAMN13637976	180_NEBNext Ultra_WGS_Ilumina	M.tb genomes isolated at Florianopolis, SC, Brazil	WGS	GENOMIC	RANDOM	paired	ILLUMINA	NextSeq 550	NEBNext Ultra	fastq	180_S72_R1.fastq.gz	180_S72_R2.fastq.gz
183	PRJNA599957	SAMN13637977	183_NEBNext Ultra_WGS_Ilumina	M.tb genomes isolated at Florianopolis, SC, Brazil	WGS	GENOMIC	RANDOM	paired	ILLUMINA	NextSeq 550	NEBNext Ultra	fastq	183_S174_R1.fastq.gz	183_S174_R2.fastq.gz
185	PRJNA599957	SAMN13637978	185_NEBNext Ultra_WGS_Ilumina	M.tb genomes isolated at Florianopolis, SC, Brazil	WGS	GENOMIC	RANDOM	paired	ILLUMINA	NextSeq 550	NEBNext Ultra	fastq	185_S72_R1.fastq.gz	185_S72_R2.fastq.gz
186	PRJNA599957	SAMN13637979	186_NEBNext Ultra_WGS_Ilumina	M.tb genomes isolated at Florianopolis, SC, Brazil	WGS	GENOMIC	RANDOM	paired	ILLUMINA	NextSeq 550	NEBNext Ultra	fastq	186_S175_R1.fastq.gz	186_S175_R2.fastq.gz
189	PRJNA599957	SAMN13637980	189_NEBNext Ultra_WGS_Ilumina	M.tb genomes isolated at Florianopolis, SC, Brazil	WGS	GENOMIC	RANDOM	paired	ILLUMINA	NextSeq 550	NEBNext Ultra	fastq	189_S10_R1.fastq.gz	189_S10_R2.fastq.gz
191	PRJNA599957	SAMN13637981	191_NEBNext Ultra_WGS_Ilumina	M.tb genomes isolated at Florianopolis, SC, Brazil	WGS	GENOMIC	RANDOM	paired	ILLUMINA	NextSeq 550	NEBNext Ultra	fastq	191_S74_R1.fastq.gz	191_S74_R2.fastq.gz
193	PRJNA599957	SAMN13637982	193_NEBNext Ultra_WGS_Ilumina	M.tb genomes isolated at Florianopolis, SC, Brazil	WGS	GENOMIC	RANDOM	paired	ILLUMINA	NextSeq 550	NEBNext Ultra	fastq	193_S75_R1.fastq.gz	193_S75_R2.fastq.gz
194	PRJNA599957	SAMN13637983	194_NEBNext Ultra_WGS_Ilumina	M.tb genomes isolated at Florianopolis, SC, Brazil	WGS	GENOMIC	RANDOM	paired	ILLUMINA	NextSeq 550	NEBNext Ultra	fastq	194_S23_R1.fastq.gz	194_S23_R2.fastq.gz
196	PRJNA599957	SAMN13637984	196_NEBNext Ultra_WGS_Ilumina	M.tb genomes isolated at Florianopolis, SC, Brazil	WGS	GENOMIC	RANDOM	paired	ILLUMINA	NextSeq 550	NEBNext Ultra	fastq	196_S12_R1.fastq.gz	196_S12_R2.fastq.gz
197	PRJNA599957	SAMN13637985	197_NEBNext Ultra_WGS_Ilumina	M.tb genomes isolated at Florianopolis, SC, Brazil	WGS	GENOMIC	RANDOM	paired	ILLUMINA	NextSeq 550	NEBNext Ultra	fastq	197_S213_R1.fastq.gz	197_S213_R2.fastq.gz
198	PRJNA599957	SAMN13637986	198_NEBNext Ultra_WGS_Ilumina	M.tb genomes isolated at Florianopolis, SC, Brazil	WGS	GENOMIC	RANDOM	paired	ILLUMINA	NextSeq 550	NEBNext Ultra	fastq	198_S214_R1.fastq.gz	198_S214_R2.fastq.gz
201	PRJNA599957	SAMN13637987	201_NEBNext Ultra_WGS_Ilumina	M.tb genomes isolated at Florianopolis, SC, Brazil	WGS	GENOMIC	RANDOM	paired	ILLUMINA	NextSeq 550	NEBNext Ultra	fastq	201_S215_R1.fastq.gz	201_S215_R2.fastq.gz
202	PRJNA599957	SAMN13637988	202_NEBNext Ultra_WGS_Ilumina	M.tb genomes isolated at Florianopolis, SC, Brazil	WGS	GENOMIC	RANDOM	paired	ILLUMINA	NextSeq 550	NEBNext Ultra	fastq	202_S216_R1.fastq.gz	202_S216_R2.fastq.gz
203	PRJNA599957	SAMN13637989	203_NEBNext Ultra_WGS_Ilumina	M.tb genomes isolated at Florianopolis, SC, Brazil	WGS	GENOMIC	RANDOM	paired	ILLUMINA	NextSeq 550	NEBNext Ultra	fastq	203_S60_R1.fastq.gz	203_S60_R2.fastq.gz
205	PRJNA599957	SAMN13637990	205_NEBNext Ultra_WGS_Ilumina	M.tb genomes isolated at Florianopolis, SC, Brazil	WGS	GENOMIC	RANDOM	paired	ILLUMINA	NextSeq 550	NEBNext Ultra	fastq	205_S61_R1.fastq.gz	205_S61_R2.fastq.gz
206	PRJNA599957	SAMN13637991	206_NEBNext Ultra_WGS_Ilumina	M.tb genomes isolated at Florianopolis, SC, Brazil	WGS	GENOMIC	RANDOM	paired	ILLUMINA	NextSeq 550	NEBNext Ultra	fastq	206_S76_R1.fastq.gz	206_S76_R2.fastq.gz
208	PRJNA599957	SAMN13637992	208_NEBNext Ultra_WGS_Ilumina	M.tb genomes isolated at Florianopolis, SC, Brazil	WGS	GENOMIC	RANDOM	paired	ILLUMINA	NextSeq 550	NEBNext Ultra	fastq	208_S219_R1.fastq.gz	208_S219_R2.fastq.gz
209	PRJNA599957	SAMN13637993	209_NEBNext Ultra_WGS_Ilumina	M.tb genomes isolated at Florianopolis, SC, Brazil	WGS	GENOMIC	RANDOM	paired	ILLUMINA	NextSeq 550	NEBNext Ultra	fastq	209_S220_R1.fastq.gz	209_S220_R2.fastq.gz
214	PRJNA599957	SAMN13637994	214_NEBNext Ultra_WGS_Ilumina	M.tb genomes isolated at Florianopolis, SC, Brazil	WGS	GENOMIC	RANDOM	paired	ILLUMINA	NextSeq 550	NEBNext Ultra	fastq	214_S221_R1.fastq.gz	214_S221_R2.fastq.gz
215	PRJNA599957	SAMN13637995	215_NEBNext Ultra_WGS_Ilumina	M.tb genomes isolated at Florianopolis, SC, Brazil	WGS	GENOMIC	RANDOM	paired	ILLUMINA	NextSeq 550	NEBNext Ultra	fastq	215_S222_R1.fastq.gz	215_S222_R2.fastq.gz
216	PRJNA599957	SAMN13637996	216_NEBNext Ultra_WGS_Ilumina	M.tb genomes isolated at Florianopolis, SC, Brazil	WGS	GENOMIC	RANDOM	paired	ILLUMINA	NextSeq 550	NEBNext Ultra	fastq	216_S62_R1.fastq.gz	216_S62_R2.fastq.gz
217	PRJNA599957	SAMN13637997	217_NEBNext Ultra_WGS_Ilumina	M.tb genomes isolated at Florianopolis, SC, Brazil	WGS	GENOMIC	RANDOM	paired	ILLUMINA	NextSeq 550	NEBNext Ultra	fastq	217_S63_R1.fastq.gz	217_S63_R2.fastq.gz
218	PRJNA599957	SAMN13637998	218_NEBNext Ultra_WGS_Ilumina	M.tb genomes isolated at Florianopolis, SC, Brazil	WGS	GENOMIC	RANDOM	paired	ILLUMINA	NextSeq 550	NEBNext Ultra	fastq	218_S64_R1.fastq.gz	218_S64_R2.fastq.gz
220	PRJNA599957	SAMN13637999	220_NEBNext Ultra_WGS_Ilumina	M.tb genomes isolated at Florianopolis, SC, Brazil	WGS	GENOMIC	RANDOM	paired	ILLUMINA	NextSeq 550	NEBNext Ultra	fastq	220_S65_R1.fastq.gz	220_S65_R2.fastq.gz
223	PRJNA599957	SAMN13638000	223_NEBNext Ultra_WGS_Ilumina	M.tb genomes isolated at Florianopolis, SC, Brazil	WGS	GENOMIC	RANDOM	paired	ILLUMINA	NextSeq 550	NEBNext Ultra	fastq	223_S66_R1.fastq.gz	223_S66_R2.fastq.gz
224	PRJNA599957	SAMN13638001	224_NEBNext Ultra_WGS_Ilumina	M.tb genomes isolated at Florianopolis, SC, Brazil	WGS	GENOMIC	RANDOM	paired	ILLUMINA	NextSeq 550	NEBNext Ultra	fastq	224_S77_R1.fastq.gz	224_S77_R2.fastq.gz
225	PRJNA599957	SAMN13638002	225_NEBNext Ultra_WGS_Ilumina	M.tb genomes isolated at Florianopolis, SC, Brazil	WGS	GENOMIC	RANDOM	paired	ILLUMINA	NextSeq 550	NEBNext Ultra	fastq	225_S176_R1.fastq.gz	225_S176_R2.fastq.gz
227	PRJNA599957	SAMN13638003	227_NEBNext Ultra_WGS_Ilumina	M.tb genomes isolated at Florianopolis, SC, Brazil	WGS	GENOMIC	RANDOM	paired	ILLUMINA	NextSeq 550	NEBNext Ultra	fastq	227_S229_R1.fastq.gz	227_S229_R2.fastq.gz
228	PRJNA599957	SAMN13638004	228_NEBNext Ultra_WGS_Ilumina	M.tb genomes isolated at Florianopolis, SC, Brazil	WGS	GENOMIC	RANDOM	paired	ILLUMINA	NextSeq 550	NEBNext Ultra	fastq	228_S230_R1.fastq.gz	228_S230_R2.fastq.gz
229	PRJNA599957	SAMN13638005	229_NEBNext Ultra_WGS_Ilumina	M.tb genomes isolated at Florianopolis, SC, Brazil	WGS	GENOMIC	RANDOM	paired	ILLUMINA	NextSeq 550	NEBNext Ultra	fastq	229_S231_R1.fastq.gz	229_S231_R2.fastq.gz
230	PRJNA599957	SAMN13638006	230_NEBNext Ultra_WGS_Ilumina	M.tb genomes isolated at Florianopolis, SC, Brazil	WGS	GENOMIC	RANDOM	paired	ILLUMINA	NextSeq 550	NEBNext Ultra	fastq	230_S232_R1.fastq.gz	230_S232_R2.fastq.gz
231	PRJNA599957	SAMN13638007	231_NEBNext Ultra_WGS_Ilumina	M.tb genomes isolated at Florianopolis, SC, Brazil	WGS	GENOMIC	RANDOM	paired	ILLUMINA	NextSeq 550	NEBNext Ultra	fastq	231_S233_R1.fastq.gz	231_S233_R2.fastq.gz
242	PRJNA599957	SAMN13638008	242_NEBNext Ultra_WGS_Ilumina	M.tb genomes isolated at Florianopolis, SC, Brazil	WGS	GENOMIC	RANDOM	paired	ILLUMINA	NextSeq 550	NEBNext Ultra	fastq	242_S114_R1.fastq.gz	242_S114_R2.fastq.gz
243	PRJNA599957	SAMN13638009	243_NEBNext Ultra_WGS_Ilumina	M.tb genomes isolated at Florianopolis, SC, Brazil	WGS	GENOMIC	RANDOM	paired	ILLUMINA	NextSeq 550	NEBNext Ultra	fastq	243_S242_R1.fastq.gz	243_S242_R2.fastq.gz
244	PRJNA599957	SAMN13638010	244_NEBNext Ultra_WGS_Ilumina	M.tb genomes isolated at Florianopolis, SC, Brazil	WGS	GENOMIC	RANDOM	paired	ILLUMINA	NextSeq 550	NEBNext Ultra	fastq	244_S243_R1.fastq.gz	244_S243_R2.fastq.gz
246	PRJNA599957	SAMN13638011	246_NEBNext Ultra_WGS_Ilumina	M.tb genomes isolated at Florianopolis, SC, Brazil	WGS	GENOMIC	RANDOM	paired	ILLUMINA	NextSeq 550	NEBNext Ultra	fastq	246_S78_R1.fastq.gz	246_S78_R2.fastq.gz
247	PRJNA599957	SAMN13638012	247_NEBNext Ultra_WGS_Ilumina	M.tb genomes isolated at Florianopolis, SC, Brazil	WGS	GENOMIC	RANDOM	paired	ILLUMINA	NextSeq 550	NEBNext Ultra	fastq	247_S244_R1.fastq.gz	247_S244_R2.fastq.gz
248	PRJNA599957	SAMN13638013	248_NEBNext Ultra_WGS_Ilumina	M.tb genomes isolated at Florianopolis, SC, Brazil	WGS	GENOMIC	RANDOM	paired	ILLUMINA	NextSeq 550	NEBNext Ultra	fastq	248_S245_R1.fastq.gz	248_S245_R2.fastq.gz
253	PRJNA599957	SAMN13638014	253_NEBNext Ultra_WGS_Ilumina	M.tb genomes isolated at Florianopolis, SC, Brazil	WGS	GENOMIC	RANDOM	paired	ILLUMINA	NextSeq 550	NEBNext Ultra	fastq	253_S79_R1.fastq.gz	253_S79_R2.fastq.gz
254	PRJNA599957	SAMN13638015	254_NEBNext Ultra_WGS_Ilumina	M.tb genomes isolated at Florianopolis, SC, Brazil	WGS	GENOMIC	RANDOM	paired	ILLUMINA	NextSeq 550	NEBNext Ultra	fastq	254_S80_R1.fastq.gz	254_S80_R2.fastq.gz
256	PRJNA599957	SAMN13638016	256_NEBNext Ultra_WGS_Ilumina	M.tb genomes isolated at Florianopolis, SC, Brazil	WGS	GENOMIC	RANDOM	paired	ILLUMINA	NextSeq 550	NEBNext Ultra	fastq	256_S115_R1.fastq.gz	256_S115_R2.fastq.gz
261	PRJNA599957	SAMN13638017	261_NEBNext Ultra_WGS_Ilumina	M.tb genomes isolated at Florianopolis, SC, Brazil	WGS	GENOMIC	RANDOM	paired	ILLUMINA	NextSeq 550	NEBNext Ultra	fastq	261_S81_R1.fastq.gz	261_S81_R2.fastq.gz
262	PRJNA599957	SAMN13638018	262_NEBNext Ultra_WGS_Ilumina	M.tb genomes isolated at Florianopolis, SC, Brazil	WGS	GENOMIC	RANDOM	paired	ILLUMINA	NextSeq 550	NEBNext Ultra	fastq	262_S82_R1.fastq.gz	262_S82_R2.fastq.gz
263	PRJNA599957	SAMN13638019	263_NEBNext Ultra_WGS_Ilumina	M.tb genomes isolated at Florianopolis, SC, Brazil	WGS	GENOMIC	RANDOM	paired	ILLUMINA	NextSeq 550	NEBNext Ultra	fastq	263_S83_R1.fastq.gz	263_S83_R2.fastq.gz
264	PRJNA599957	SAMN13638020	264_NEBNext Ultra_WGS_Ilumina	M.tb genomes isolated at Florianopolis, SC, Brazil	WGS	GENOMIC	RANDOM	paired	ILLUMINA	NextSeq 550	NEBNext Ultra	fastq	264_S71_R1.fastq.gz	264_S71_R2.fastq.gz
279	PRJNA599957	SAMN13638021	279_NEBNext Ultra_WGS_Ilumina	M.tb genomes isolated at Florianopolis, SC, Brazil	WGS	GENOMIC	RANDOM	paired	ILLUMINA	NextSeq 550	NEBNext Ultra	fastq	279_S84_R1.fastq.gz	279_S84_R2.fastq.gz
280	PRJNA599957	SAMN13638022	280_NEBNext Ultra_WGS_Ilumina	M.tb genomes isolated at Florianopolis, SC, Brazil	WGS	GENOMIC	RANDOM	paired	ILLUMINA	NextSeq 550	NEBNext Ultra	fastq	280_S104_R1.fastq.gz	280_S104_R2.fastq.gz
281	PRJNA599957	SAMN13638023	281_NEBNext Ultra_WGS_Ilumina	M.tb genomes isolated at Florianopolis, SC, Brazil	WGS	GENOMIC	RANDOM	paired	ILLUMINA	NextSeq 550	NEBNext Ultra	fastq	281_S85_R1.fastq.gz	281_S85_R2.fastq.gz
285	PRJNA599957	SAMN13638024	285_NEBNext Ultra_WGS_Ilumina	M.tb genomes isolated at Florianopolis, SC, Brazil	WGS	GENOMIC	RANDOM	paired	ILLUMINA	NextSeq 550	NEBNext Ultra	fastq	285_S106_R1.fastq.gz	285_S106_R2.fastq.gz
286	PRJNA599957	SAMN13638025	286_NEBNext Ultra_WGS_Ilumina	M.tb genomes isolated at Florianopolis, SC, Brazil	WGS	GENOMIC	RANDOM	paired	ILLUMINA	NextSeq 550	NEBNext Ultra	fastq	286_S107_R1.fastq.gz	286_S107_R2.fastq.gz
288	PRJNA599957	SAMN13638026	288_NEBNext Ultra_WGS_Ilumina	M.tb genomes isolated at Florianopolis, SC, Brazil	WGS	GENOMIC	RANDOM	paired	ILLUMINA	NextSeq 550	NEBNext Ultra	fastq	288_S86_R1.fastq.gz	288_S86_R2.fastq.gz
289	PRJNA599957	SAMN13638027	289_NEBNext Ultra_WGS_Ilumina	M.tb genomes isolated at Florianopolis, SC, Brazil	WGS	GENOMIC	RANDOM	paired	ILLUMINA	NextSeq 550	NEBNext Ultra	fastq	289_S108_R1.fastq.gz	289_S108_R2.fastq.gz
290	PRJNA599957	SAMN13638028	290_NEBNext Ultra_WGS_Ilumina	M.tb genomes isolated at Florianopolis, SC, Brazil	WGS	GENOMIC	RANDOM	paired	ILLUMINA	NextSeq 550	NEBNext Ultra	fastq	290_S109_R1.fastq.gz	290_S109_R2.fastq.gz
291	PRJNA599957	SAMN13638029	291_NEBNext Ultra_WGS_Ilumina	M.tb genomes isolated at Florianopolis, SC, Brazil	WGS	GENOMIC	RANDOM	paired	ILLUMINA	NextSeq 550	NEBNext Ultra	fastq	291_S264_R1.fastq.gz	291_S264_R2.fastq.gz
293	PRJNA599957	SAMN13638030	293_NEBNext Ultra_WGS_Ilumina	M.tb genomes isolated at Florianopolis, SC, Brazil	WGS	GENOMIC	RANDOM	paired	ILLUMINA	NextSeq 550	NEBNext Ultra	fastq	293_S88_R1.fastq.gz	293_S88_R2.fastq.gz
301	PRJNA599957	SAMN13638031	301_NEBNext Ultra_WGS_Ilumina	M.tb genomes isolated at Florianopolis, SC, Brazil	WGS	GENOMIC	RANDOM	paired	ILLUMINA	NextSeq 550	NEBNext Ultra	fastq	301_S265_R1.fastq.gz	301_S265_R2.fastq.gz
303	PRJNA599957	SAMN13638032	303_NEBNext Ultra_WGS_Ilumina	M.tb genomes isolated at Florianopolis, SC, Brazil	WGS	GENOMIC	RANDOM	paired	ILLUMINA	NextSeq 550	NEBNext Ultra	fastq	303_S89_R1.fastq.gz	303_S89_R2.fastq.gz
305	PRJNA599957	SAMN13638033	305_NEBNext Ultra_WGS_Ilumina	M.tb genomes isolated at Florianopolis, SC, Brazil	WGS	GENOMIC	RANDOM	paired	ILLUMINA	NextSeq 550	NEBNext Ultra	fastq	305_S266_R1.fastq.gz	305_S266_R2.fastq.gz
312	PRJNA599957	SAMN13638034	312_NEBNext Ultra_WGS_Ilumina	M.tb genomes isolated at Florianopolis, SC, Brazil	WGS	GENOMIC	RANDOM	paired	ILLUMINA	NextSeq 550	NEBNext Ultra	fastq	312_S267_R1.fastq.gz	312_S267_R2.fastq.gz
316	PRJNA599957	SAMN13638035	316_NEBNext Ultra_WGS_Ilumina	M.tb genomes isolated at Florianopolis, SC, Brazil	WGS	GENOMIC	RANDOM	paired	ILLUMINA	NextSeq 550	NEBNext Ultra	fastq	316_S110_R1.fastq.gz	316_S110_R2.fastq.gz
318	PRJNA599957	SAMN13638036	318_NEBNext Ultra_WGS_Ilumina	M.tb genomes isolated at Florianopolis, SC, Brazil	WGS	GENOMIC	RANDOM	paired	ILLUMINA	NextSeq 550	NEBNext Ultra	fastq	318_S90_R1.fastq.gz	318_S90_R2.fastq.gz
319	PRJNA599957	SAMN13638037	319_NEBNext Ultra_WGS_Ilumina	M.tb genomes isolated at Florianopolis, SC, Brazil	WGS	GENOMIC	RANDOM	paired	ILLUMINA	NextSeq 550	NEBNext Ultra	fastq	319_S269_R1.fastq.gz	319_S269_R2.fastq.gz
