# Supplementary material for: Genomic epidemiology of Mycobacterium tuberculosis in Santa Catarina, Southern Brazil
Source: Sci Rep. 2020 Jul 30;10:12891. doi: 10.1038/s41598-020-69755-9 (PMC7393130; doi:10.1038/s41598-020-69755-9)
Supplement: Supplementary file 3 — Supplementary file3. [file 41598_2020_69755_MOESM3_ESM.xlsx]

## Sheet: Table S1
Genomic epidemiology of Mycobacterium tuberculosis in Santa Catarina, Southern Brazil
Mirela Verza, Mara Cristina Scheffer, Richard Steiner Salvato, Marcos André Schorner, Fernando Hartmann Barazzetti, Hanalydia Machado, Taiane Freitas Medeiros, Darcita Buerger Rovaris, Isabel Portugal, Miguel Viveiros, João Perdigão, Afrânio Kritski, Maria Luiza Bazzo.
Table S1. Epidemiological and clinical characteristics of the 151 TB patients included in this study.
Characteristics	n	%		Characteristics	n	%
Sex				Bacilloscopy
male	96	0.635762		negative	11	0.0728477
female	55	0.364238		positive (<10 AFB/100 fields)	4	0.0264901
				positive +	29	0.192053
Age (years)				positive ++	39	0.258278
< 18	6	0.04		positive +++	67	0.443709
18-25	28	0.18543		not available	1	0.00662252
26-45	74	0.490066
46 or more	43	0.284768		Hemoptysis
				No	92	0.609272
Outcome				Yes	48	0.317881
cure	107	0.708609		not available	11	0.0728477
treatment dropout	33	0.218543
treatment failure	4	0.0264901		Weight loss
death	6	0.0397351		< 10%	42	0.278146
not available	1	0.00662252		≥ 10%	75	0.496689
				not available	34	0.225166
HIV
no	110	72.8%		Cavitation
yes	27	17.9%		No	63	0.417219
not available	14	9.3%		Yes	69	0.456954
				not available	19	0.125828
Comorbidities
Tobacco smokers	85	0.562914		Consolidation
Illicit drug users	47	0.311258		No	56	0.370861
Alcoholism	47	0.311258		Yes	76	0.503311
Diabetes mellitus	13	0.0860927		not available	19	0.125828

## Sheet: Table S2
Genomic epidemiology of Mycobacterium tuberculosis in Santa Catarina, Southern Brazil
Mirela Verza, Mara Cristina Scheffer, Richard Steiner Salvato, Marcos André Schorner, Fernando Hartmann Barazzetti, Hanalydia Machado, Taiane Freitas Medeiros, Darcita Buerger Rovaris, Isabel Portugal, Miguel Viveiros, João Perdigão, Afrânio Kritski, Maria Luiza Bazzo.
Table S2. Genomic clusters and epi-links identified from the 151 clinical isolates using a ≤ 5 SNPs cut-off.
Genomic cluster	Grouped patients	Household contact patients	Prisoner	Homeless
GC1	12		1	1
GC2	3
GC3	6
GC4	4	2
GC5	2		1
GC6	2
GC7	3
GC8	2
GC9	3			1
GC10	3
GC11	2
GC12	2
GC13	2
GC14	4		1
GC15	2
GC16	2
GC17	2
GC18	2
GC19	2	2
GC20	2
GC21	2
GC22	2
TOTAL	66	4	3	2

## Sheet: Table S3
Genomic epidemiology of Mycobacterium tuberculosis in Santa Catarina, Southern Brazil
Mirela Verza, Mara Cristina Scheffer, Richard Steiner Salvato, Marcos André Schorner, Fernando Hartmann Barazzetti, Hanalydia Machado, Taiane Freitas Medeiros, Darcita Buerger Rovaris, Isabel Portugal, Miguel Viveiros, João Perdigão, Afrânio Kritski, Maria Luiza Bazzo.
Table S3. Epidemiological and clinical characteristics of individuals included in the study and individuals with available DNA
	Included Individuals		Individuals with available DNA
	n	%	n	%
Total	218		151
Sex
Male	141	64.7%	96	63.6%
Female	77	35.3%	55	36.4%
Age
<18	11	5.05%	6	4.0%
18-25	37	16.97%	28	18.5%
26-45	109	0.5	74	49.0%
46 or more	61	0.2798	43	28.5%
Outcome
Cure	156	71.6%	107	70.9%
Treatment dropout	46	21.1%	33	21.9%
Treatment failure	4	1.8%	4	2.6%
Death	11	5.0%	6	4.0%
Not available	1	0.5%	1	0.7%
HIV
No	156	71.6%	110	72.8%
Yes	41	18.8%	27	17.9%
Not available	21	9.6%	14	9.3%
Comorbidities
Tobacco smokers	121	55.5%	85	56.3%
Illicit drug users	67	30.7%	47	31.1%
Alcoholism	62	28.4%	47	31.1%
Diabetes mellitus	15	6.9%	13	8.6%
Bacilloscopy diagnostic date
Negative	24	11.0%	11	7.3%
Positive (<10 AFB in 100 fields)	4	1.8%	4	2.6%
Positive +	42	19.3%	29	19.2%
Positive ++	50	22.9%	39	25.8%
Positive +++	96	44.0%	67	44.4%
not available	2	1.0%	1	0.7%
Hemoptysis
No	139	63.8%	92	60.9%
Yes	64	29.3%	48	31.8%
not available	15	6.9%	11	7.3%
Weight loss
< 10%	65	29.8%	42	27.8%
≥ 10%	101	46.3%	75	49.7%
not available	52	23.9%	34	22.5%
Cavitation
No	102	46.8%	63	41.7%
Yes	86	39.4%	69	45.7%
not available	30	13.8%	19	12.6%
Consolidation
No	77	35.3%	56	37.1%
Yes	111	50.9%	76	50.3%
not available	30	13.8%	19	12.6%
